# Supplementary material for: Human maternal heritage in Andalusia (Spain): its composition reveals high internal complexity and distinctive influences of mtDNA haplogroups U6 and L in the western and eastern side of region
Source: BMC Genet. 2014 Jan 24;15:11. doi: 10.1186/1471-2156-15-11 (PMC3905667; doi:10.1186/1471-2156-15-11)
Supplement: Additional file 3: Table S2 — A set of selected human populations used for mtDNA comparative analyses. The geographic regions established are IB: Iberia, EUR: Europe, NME: Near/Middle East, SWA: Southwest Asia, NAF: North Africa. [file 1471-2156-15-11-S3.xls]

## Sheet: Hoja1
Table S2. A set of selected human populations used for mtDNA comparative analyses
Population	Region	N	Reference	Code
Galice	IB	135	González et al. 2003	1
Spanish Basque Area	IB	167	Larruga et al. 2001	2
León	IB	61	Larruga et al. 2001	3
Zamora	IB	214	Álvarez et al. 2010	4
Andalusia (Huelva)	IB	158	present study	5
Andalusia (Granada)	IB	121	present study	6
Andalusia (Córdoba)	IB	108	Casas et al. 2006	7
Canary Islands	IB	300	Rando et al. 1999	8
Spain	IB	312	Álvarez et al. 2007	9
North Portugal	IB	187	Pereira et al. 2004	10
Center Portugal	IB	239	Pereira et al. 2004	11
South Portugal	IB	123	Pereira et al. 2004	12
France	EUR	210	Dubut et al. 2004	13
Scotland	EUR	874	González et al. 2003	14
Norway	EUR	323	Helgason et al. 2001	15
Finland	EUR	50	Sajantila et al. 1995	16
Saami	EUR	176	Helgason et al. 2001	17
South Germany	EUR	266	González et al. 2003	18
Czech Republic	EUR	300	Vidrová et al. 2008	19
Italy	EUR	395	Turchi et al. 2008	20
Center Italy	EUR	322	Achilli et al. 2007	21
Basilicata (South Italy)	EUR	92	Ottoni et al. 2009	22
Calabria (South Italy)	EUR	48	Ottoni et al. 2009	23
Sicily 1	EUR	49	Vona et al. 2001	24
Sicily 2	EUR	75	Ottoni et al. 2009	25
North Greece	EUR	319	Irwin et al. 2008	26
Crete	EUR	283	Martínez et al. 2008	27
Cyprus	EUR	91	Irwin et al. 2008	28
Adygei	EUR	50	Macaulay et al. 1999	29
Palestine	NME	118	Abu-Amero et al. 2007	30
Jordan	NME	145	Abu-Amero et al. 2007	31
Syria	NME	119	Abu-Amero et al. 2007	32
Turkey	SWA	494	Abu-Amero et al. 2007	33
Iraq	SWA	116	Abu-Amero et al. 2007	34
Kurdish	SWA	212	Abu-Amero et al. 2007	35
Iran	SWA	712	Abu-Amero et al. 2007	36
Qatar	SWA	90	Rowold et al. 2007	37
United Arab Emirates	SWA	131	Rowold et al. 2007	38
Oman	SWA	105	Rowold et al. 2007	39
Saudi Arabia	SWA	553	Abu-Amero et al. 2008	40
Yemen	SWA	214	Abu-Amero et al. 2007	41
Morocco Berbers 1	NAF	53	Coudray et al. 2009	42
Morocco Berbers 2	NAF	70	Coudray et al. 2009	43
Morocco Berbers 3	NAF	94	Coudray et al. 2009	44
Saharawi	NAF	56	Plaza et al. 2003	45
Algeria	NAF	47	Plaza et al. 2003	46
Tunisia Arabs	NAF	50	Cherni et al. 2005	47
Tunisia Berbers 1	NAF	53	Fadhlaoui-Zid et al. 2004	48
Tunisia Berbers 2	NAF	53	Fadhlaoui-Zid et al. 2004	49
Tunisia Berbers 3	NAF	49	Fadhlaoui-Zid et al. 2004	50
Tunisia Berbers 4	NAF	47	Cherni et al. 2005	51
Egypt Berbers	NAF	78	Coudray et al. 2009	52
Egypt	NAF	126	Abu-Amero et al. 2007	53
References
Abu-Amero et al. 2007	Abu-Amero KK, González AM, Larruga JM, Bosley TM, and Cabrera M. 2007. Eurasian and African mitochondrial DNA influences in the Saudi Arabian population. BMC Evol Biol 7:32.
Abu-Amero et al. 2008	Abu-Amero KK, Larruga JM, Cabrera VM, and González AM. 2008. Mitochondrial DNA structure in the Arabian Peninsula. BMC Evol Biol 8:45.
Achilli et al. 2007	Achilli A, Olivieri A, Pala M, Metspalu E, Fornarino S, Battaglia V, Accetturo M, Kutuev I, Khusnutdinova E, et al. 2007. Mitochondrial DNA variation of modern Tuscans supports the near eastern origin of Etruscans. Am J Hum Genet 80:759–68.
Álvarez et al. 2007	Álvarez JC, Johnson DLE, Lorente JA, Martínez-Espin E, Martínez-González LJ, Allard M, Wilson MR, and Budowle B. 2007. Characterization of human control region sequences for Spanish individuals in a forensic mtDNA data set. Leg Med (Tokyo) 9:293–304.
Álvarez et al. 2010	Álvarez L, Santos C, Ramos A, Pratdesaba R, Francalacci P, and Aluja MP. 2010. Mitochondrial DNA patterns in the Iberian Northern plateau: population dynamics and substructure of the Zamora province. Am J Phys Anthropol 142:531–9.
Casas et al. 2006	Casas MJ, Hagelberg E, Fregel R, Larruga JM, and González AM. 2006. Human Mitochondrial DNA Diversity in an Archaeological Site in al-Andalus : Genetic Impact of Migrations from North Africa in Medieval Spain. Am J Phys Anthropol 131:539–51.
Cherni et al. 2005	Cherni L, Loueslati BY, Pereira L, Ennafaâ H, Amorim A, and El Gaaied ABA. 2005. Female gene pools of Berber and Arab neighboring communities in central Tunisia: microstructure of mtDNA variation in North Africa. Hum Biol 77:61–70.
Coudray et al. 2009	Coudray C, Olivieri A, Achilli A, Pala M, Melhaoui M, Cherkaoui M, El-Chennawi F, Kossmann M, Torroni A, et al. 2009. The complex and diversified mitochondrial gene pool of Berber populations. Ann Hum Genet 73:196–214.
Dubut et al. 2004	Dubut V, Chollet L, Murail P, Cartault F, Béraud-Colomb E, Serre M, and Mogentale-Profizi N. 2004. mtDNA polymorphisms in five French groups: importance of regional sampling. Eur J Hum Genet 12:293–300.
Fadhlaoui-Zid et al. 2004	Fadhlaoui-Zid K, Plaza S, Calafell F, Ben Amor M, Comas D, and El Gaaied ABA. 2004. Mitochondrial DNA heterogeneity in Tunisian Berbers. Ann Hum Genet 68:222–33.
González et al. 2003	González AM, Brehm A, Pérez JA, Maca-Meyer N, Flores C, and Cabrera VM. 2003. Mitochondrial DNA affinities at the Atlantic fringe of Europe. Am J Phys Anthropol 120:391–404.
Helgason et al. 2001	Helgason A, Hickey E, Goodacre S, Bosnes V, Stefánsson K, Ward R, and Sykes B. 2001. mtDNA and the islands of the North Atlantic: estimating the proportions of Norse and Gaelic ancestry. Am J Hum Genet 68:723–37.
Irwin et al. 2008	Irwin J, Saunier J, Strouss K, Paintner C, Diegoli T, Sturk K, Kovatsi L, Brandstätter A, Cariolou MA, et al. 2008. Mitochondrial control region sequences from northern Greece and Greek Cypriots. Int J Legal Med 122:87–9.
Larruga et al. 2001	Larruga JM, Díez F, Pinto FM, Flores C, and González AM. 2001. Mitochondrial DNA characterisation of European isolates: the Maragatos from Spain. Eur J Hum Genet 9:708–16.
Macaulay et al. 1999	Macaulay V, Richards M, Hickey E, Vega E, Cruciani F, Guida V, Scozzari R, Bonné-Tamir B, Sykes B, et al. 1999. The emerging tree of West Eurasian mtDNAs: a synthesis of control-region sequences and RFLPs. Am J Hum Genet 64:232–49.
Martínez et al. 2008	Martinez L, Mirabal S, Luis JR, and Herrera RJ. 2008. Middle Eastern and European mtDNA lineages characterize populations from eastern Crete. Am J Phys Anthropol 137:213–23.
Ottoni et al. 2009	Ottoni C, Martínez-Labarga C, Vitelli L, Scano G, Fabrini E, Contini I, Biondi G, and Rickards O. 2009. Human mitochondrial DNA variation in Southern Italy. Ann Hum Biol 36:785–811.
Pereira et al. 2004	Pereira L, Cunha C, and Amorim A. 2004. Predicting sampling saturation of mtDNA haplotypes: an application to an enlarged Portuguese database. Int J Legal Med 118:132–6.
Plaza et al. 2003	Plaza S, Calafell F, Helal A, Bouzerna N, Lefranc G, Bertranpetit J, and Comas D. 2003. Joining the pillars of Hercules: mtDNA sequences show multidirectional gene flow in the western Mediterranean. Ann Hum Genet 67:312–28.
Rando et al. 1999	Rando JC, Cabrera VM, Larruga JM, Hernández M, González AM, Pinto F, and Bandelt H-J. 1999. Phylogeographic patterns of mtDNA reflecting the colonization of the Canary Islands. Ann Hum Genet 63:413–28.
Rowold et al. 2007	Rowold DJ, Luis JR, Terreros MC, and Herrera RJ. 2007. Mitochondrial DNA geneflow indicates preferred usage of the Levant Corridor over the Horn of Africa passageway. J Hum Genet 52:436–47.
Sajantila et al. 1995	Sajantila A, Lahermo P, Anttinen T, Lukka M, Sistonen P, Savontaus M-L, Aula P, Beckman L, Tranebjaerg L, et al. 1995. Genes and languages in Europe: an analysis of mitochondrial lineages. Genome Res 5:42–52.
Turchi et al. 2008	Turchi C, Buscemi L, Previderè C, Grignani P, Brandstätter A, Achilli A, Parson W, and Tagliabracci A. 2008. Italian mitochondrial DNA database: results of a collaborative exercise and proficiency testing. Int J Legal Med 122:199–204.
Vidrová et al. 2008	Vidrová V, Tesarová M, Trefilova E, Honzík T, Magner M, and Zeman J. 2008. Mitochondrial DNA Haplogroups in the Czech Population Compared to Other European Countries. Hum Biol 80:669–74.
Vona et al. 2001	Vona G, Ghiani ME, Calò CM, Vacca L, Memmì M, and Varesi L. 2001. Mitochondrial DNA sequence analysis in Sicily. Am J Hum Biol 13:576–89.
